# Supplementary material for: Juniperus sabina L. as a Source of Podophyllotoxins: Extraction Optimization and Anticholinesterase Activities
Source: Int J Mol Sci. 2022 Sep 6;23(18):10205. doi: 10.3390/ijms231810205 (PMC9499582; doi:10.3390/ijms231810205)
Supplement: Supplementary file 1 [file ijms-23-10205-s001.zip]

Archive with 1 entries (1 files):
- ijms-1886393-supplementary.pdf
